# Supplementary material for: Cerebral and Peripheral Immune Cell Changes following Rodent Juvenile Traumatic Brain Injury
Source: Brain Sci. 2024 Apr 19;14(4):398. doi: 10.3390/brainsci14040398 (PMC11048136; doi:10.3390/brainsci14040398)
Supplement: Supplementary file 1 [file brainsci-14-00398-s001.zip]

Archive with 1 entries (1 files):
- brainsci-2948380-supplementary.pptx
